# Supplementary material for: Hyaluronan-Induced CD44-iASPP Interaction Affects Fibroblast Migration and Survival
Source: Cancers (Basel). 2023 Feb 8;15(4):1082. doi: 10.3390/cancers15041082 (PMC9954134; doi:10.3390/cancers15041082)
Supplement: Supplementary file 1 [file cancers-15-01082-s001.zip]

Archive with 5 entries (5 files):
- File S1.pdf
- Supplementary Figures S1-S5.pdf
- Table S1_Antibodies revised proofs.pdf
- Table S2_In_Silico.pdf
- Table S3.pdf
